# Supplementary material for: Acute-Phase Dengue Antibody Profiles in Pediatric Patients: Influence on Viremia and Disease Manifestations
Source: Viruses. 2026 Jul 3;18(7):741. doi: 10.3390/v18070741 (PMC13431624; doi:10.3390/v18070741)
Supplement: Supplementary file 1 [file viruses-18-00741-s001.zip]

Archive with 3 entries (3 files):
- Database Dengue Oran.xlsx
- Supplementary Methods.pdf
- Supplementary Tables S1-S5 and Figures S1-S12.pdf
