# Supplementary material for: Acute-Phase Dengue Antibody Profiles in Pediatric Patients: Influence on Viremia and Disease Manifestations
Source: Viruses. 2026 Jul 3;18(7):741. doi: 10.3390/v18070741 (PMC13431624; doi:10.3390/v18070741)
Supplement: Supplementary file 1 [file viruses-18-00741-s001.zip › Database Dengue Oran.xlsx]

## Sheet: Hoja1
Code	Age	Sex	Disease severity	Hospitalized	Days after symptom onset	Fever	Headache	Retroorbital pain	Bilateral eyelid edema	Conjunctival injection	Myalgia	Arthralgia	Rash	Pruritus	Nausea	Vomiting	Diarrhea	Abdominal Pain	Hepatomegaly	Splenomegaly	Jaundice	Oligoanuria	Cough	Dyspnea	Tachypnea	Confusional syndrome	Meningeal syndrome	Hemorrhagic syndrome	Leukopenia	Thrombocytopenia	Hematocrit	Leukocytes	Platelets	Infection Status	PanBio Index	Anti-DENV IgG	Anti-DENV-1 IgG	Anti-DENV-NS1 IgG	Neutralizing Ab	Viremia	Viremia with LLOD FigS6 and S7
6	16	1	1	0	4	1	1	0	0	0	1	0	0	0	1	0	0	1	0	0	0	0	0	0	0	0	0	0						1	2.12448	191.978	200.139	1719.72	10	1.58554e+06	1.58554e+06
132	13	0	1	0	4	1	1	0	0	1	1	1	0	1	0	0	0	1	0	0	0	0	0	0	0	0	0	0	1	0	37	2560	184000	0	0.179999	50	50	186.206	10	2.09235e+06	2.09235e+06
178	17	0	1	1	3	1	1	0	0	1	1	1	0	0	1	1	1	1	0	0	0	0	0	0	0	0	0	0	0	1	42	5900	92000	1	1.91632	1218.98	666.099	265.997	10	15170000000	15170000000
182	11	0	1	1	5	1	1	0	0	0	1	0	1	0	1	1	0	1	0	0	0	0	1	0	0	0	0	0	1	0	38	3910	225000	1	1.42897	201.253	399.445	312.021	10		4079.84
188	13	0	1	1	6	1	1	0	0	1	1	1	0	0	0	0	0	1	0	0	0	0	0	0	0	0	0	1	1	0	39	3800	160000	1	2.57387	237.059	479.743	282.353	10	312637	312637
219	15	0	0	0	3	1	1	0	0	1	1	1	0	0	0	0	0	0	0	0	0	0	0	0	0	0	0	0	1	0	37	3820	157000	0	0.36857	50	50	101.116	10	227100000	227100000
223	13	0	1	0	6	1	1	0	0	1	0	0	0	0	1	0	1	1	0	0	0	0	0	0	0	0	0	0	1	0	39	3380	167000	1	3.31713	2577.12	6713.85	98.008	6935	630317	630317
290	13	0	1	0	6	1	0	1	0	0	1	1	0	0	0	0	0	1	0	0	0	0	0	0	0	0	0	0	1	0	36	3450	183000	1	3.37346	50	50	143.05	931.537	389600000000	389600000000
355	17	0	1	0	5	1	1	1	0	0	1	0	0	0	1	0	1	1	0	0	0	0	1	0	0	0	0	0						0	0.91469	1192.22	543.561	4354.53	91.53	1.13398e+06	1.13398e+06
372	15	0	0	0	3	1	1	1	0	0	0	0	0	0	0	1	0	0	0	0	1	0	0	0	0	0	0	0	0	0	43	5490	206000	0	0.111428	50	50	158.19	120.14	3872135	3872135
404	16	0	0	0	2	1	1	1	0	0	1	0	1	1	0	0	0	0	0	0	1	0	0	0	0	0	0	0	0	0	35	6000	195000	0	0.459182	1412.15	1350.81	738.135	10	324000000	324000000
412	11	1	0	1	4	1	1	1	0	0	1	1	0	0	1	1	0	0	0	0	0	0	0	0	0	0	0	0	1	0	33	2200	213000	0	0.253468	152.903	50	316.6	58.71		4079.84
419	13	1	0	1	4	1	1	1	0	1	1	1	1	0	0	0	0	0	0	0	0	0	0	0	0	0	0	0						1	2.83713	302.639	610.762	337.001	10	283321	283321
447	16	1	1	1	6	1	0	1	0	0	1	1	0	0	1	1	1	0	0	0	0	0	0	0	0	0	0	0	1	1	38	2790	132000	1	1.92734	1676.14	810.616	422.244	30.327	1.93175e+06	1.93175e+06
456	13	0	0	1	4	1	0	1	0	0	1	1	1	0	1	1	1	0	0	0	0	0	0	0	0	0	0	0	0	0	38	7070	209000	1	2.99999	658.288	1530.51	156.553	41.6137		4079.84
491	16	0	0	1	3	1	0	1	0	0	1	1	1	0	0	0	0	0	0	0	0	0	0	0	0	0	0	0	0	0	43	4800	206000	1	1.67265	50	50	400.833	82.8241	363723	363723
507	15	1	1	1	5	1	0	1	0	0	1	1	0	0	0	0	1	0	0	0	0	0	0	0	0	0	0	0	1	1	44	2600	142000	1	2.87999	398.338	1595.57	231.693	577.942	3.21023e+06	3.21023e+06
508	17	0	1	1	3	1	0	1	0	0	1	1	1	0	0	0	0	0	0	0	0	0	0	0	0	0	0	0	0	1	37	5420	134000	0	0.515508	50	50	538.307	10		4079.84
510	14	0	1	1	4	1	0	1	0	0	1	1	1	0	1	1	0	1	0	0	0	0	1	0	0	0	0	0	1	0	38	3700	151000	0	0.0991833	50	50	350.11	10	3934953	3934953
515	13	0	0	1	4	1	0	1	0	1	1	0	0	0	1	0	1	0	0	0	0	0	0	0	0	0	0	0	1	0	44	3200	172000	0	0.144489	202.373	199.584	198.893	767.06	1.71938e+06	1.71938e+06
528	9	1	1	1	3	1	0	1	0	1	0	0	0	0	0	0	0	0	0	0	0	0	0	0	0	0	0	0	1	1	38	3480	148000	1	2.26775	428.145	218.12	981.028	27.5961		4079.84
535	17	0	0	1	3	1	0	0	0	0	1	1	0	0	1	1	0	0	0	0	0	0	0	0	0	0	0	0						1	2.94489	182.117	1451.89	796.676	1271.15	269111	269111
538	13	0	0	1	5	1	0	1	0	1	0	0	1	1	0	0	0	0	0	0	0	0	0	0	0	0	0	0	0	0	42	8660	229000	1	1.52081	50	50	284.318	98.923		4079.84
539	8	1	1	1	4	1	0	0	0	0	1	0	0	0	0	0	0	1	0	0	0	0	0	0	0	0	0	0	1	0	42	2110	210000	0	0.722446	196.834	50	125.382		1.97005e+06	1.97005e+06
569	10	0	1	1	4	1	0	0	0	0	0	0	0	0	0	1	0	1	0	0	0	0	0	0	0	0	0	0	1	1	36	2040	134000	1	2.30938	2810.61	1020.6	4125.13	32.2364		4079.84
571	15	0	0	1	2	1	0	1	0	0	1	1	0	0	0	0	0	0	0	0	0	0	0	0	0	0	0	0	1	0	42	3300	153000	0	0.172652	50	50	138.652		58330000000	58330000000
586	9	1	1	1	6	1	0	1	0	1	1	0	1	1	1	1	0	1	0	0	0	0	0	0	0	0	0	0	0	0	36	4580	238000	1	1.65428	660.117	399.445	257.106	73.7111		4079.84
592	16	1	0	1	7	1	0	1	0	1	1	1	1	1	1	0	0	0	0	0	0	0	0	0	0	0	0	0	0	0	36	9800	262000	1	2.6155	284.713	456.366	934.519	1569.64	1.1496e+06	1.1496e+06
602	9	1	1	1	4	1	0	1	0	1	1	1	1	1	0	0	1	0	0	0	0	0	0	0	0	0	0	0	0	1	39	4890	17400	0	0.112653	104.831	50	234.117	10	749771	749771
603	11	0	0	1	4	1	0	1	0	1	1	1	1	1	1	1	0	0	0	0	0	0	0	0	0	0	0	0	0	0	38	9480	167000	1	2.45019	364.487	357.474	407.847	49.1536		4079.84
609	16	1	1	1	5	1	0	0	0	0	1	1	1	0	0	0	0	1	0	0	0	0	0	0	0	0	0	0	1	1	35	2100	116000	0	0.128571	295.994	153.754	136.742	10	16615907	16615907
616	13	1	1	1	4	1	0	0	0	0	1	0	0	0	1	1	1	1	0	0	0	0	0	0	0	0	0	0		1	45		52000	1	3.15917	2189.38	11736.6	334.671	3055.48		4079.84
620	12	0	1	1	6	1	0	0	0	0	1	0	0	0	1	1	0	1	0	0	0	0	1	0	0	0	0	0	1	0	46	3900	154000	1	2.93142	481.076	1596.67	348.897	546.736	1.65864e+06	1.65864e+06
659	12	1	1	1	2	1	0	1	0	1	1	1	0	0	1	1	0	1	0	0	0	0	0	0	0	0	0	0	1	0	43	3500	188000	0	0.219183	188.808	154.181	103.602	10	2939000000	2939000000
660	10	0	0	1	2	1	0	1	0	1	1	1	0	0	1	1	1	0	0	0	0	0	1	0	0	0	0	0	0	0	43	4100	180000	0	0.5951	133.461	50	114.171	148.35		4079.84
665	15	1	0	1	6	1	0	0	0	0	1	1	1	0	0	0	0	0	0	0	0	0	0	0	0	0	0	0	1	0	32	1490	166000	1	3.49835	430.528	1040.63	50951.9	2239.15	3.39922e+06	3.39922e+06
667	16	0	0	1	2	1	0	1	0	0	1	1	0	0	1	0	0	0	0	0	0	0	0	0	0	0	0	0						0	0.612242	1242.9	159.402	998.193	10	208100000	208100000
672	13	0	0	1	5	1	0	1	0	1	1	1	1	1	1	0	1	0	0	0	0	0	1	1	1	0	0	0	1	0	45	2350	202000	1	1.28204	154.609	187.242	1412.15	10		4079.84
681	13	1	1	1	6	1	1	0	0	0	1	0	1	0	1	1	0	1	0	0	0	0	0	1	1	0	0	0	1	0	36	2810	170000	1	2.7257	151.635	440.194	18108.2	63.1008	2.3818e+06	2.3818e+06
682	13	0	1	1	3	1	1	0	0	1	0	0	1	1	0	0	1	1	0	0	0	0	0	0	0	0	0	0	1	0	40	1014	208000	0	0.133469	50	50	129.808	10	487500000	487500000
738	12	1	0	0	4	1	1	1	0	0	1	1	1	0	1	1	1	0	0	0	0	0	0	0	0	0	0	0						0	0.57061	50	50	387.166	10	264300000000	264300000000
746	15	1	0	0	2	1	1	1	0	0	1	1	0	0	1	0	0	0	0	0	0	0	1	0	0	0	0	0	0	0	37	6500	246000	0	0.257142	50	50	62.2142	10	2727000000	2727000000
767	13	1	0	0	3	1	1	1	0	1	0	0	0	0	0	0	0	0	0	0	0	0	0	0	0	0	0	0	1	0	34	3900	168000	1	2.59958	280.011	673.067	203.076	67.8224	577800000	577800000
774	9	1	1	1	4	1	1	0	0	1	1	0	0	0	1	1	1	1	0	0	0	0	0	0	0	0	0	0	1	1	35	1800	126000	1	3.03672	216.913	1815.36	583.019	308.66		4079.84
797	13	0	1	0	6	1	1	1	0	1	1	1	1	1	1	0	0	1	0	0	0	0	0	0	0	0	0	0	0	0	45	4900	215000	0	1.01755	104.251	190.915	766.847	175.22	15371010	15371010
798	14	1	1	0	4	1	1	1	0	1	1	1	0	1	1	0	1	1	0	0	0	0	0	0	0	0	0	0	0	0	39	4000	161000	1	2.19673	50	50	135.796	398.447	8.69991e+06	8.69991e+06
808	13	0	1	0	6	1	1	1	0	1	1	1	1	0	0	0	0	0	0	0	0	0	0	0	0	0	0	0	1	1	40	2580	62000	1	2.72448	349.624	549.629	257.999		6352510	6352510
819	11	0	0	0	4	1	1	1	0	1	1	1	0	0	1	0	0	0	0	0	0	0	0	0	0	0	0	0						1	1.7253	207.492	277.69	214.667	10		4079.84
832	14	1	0	0	4	1	0	1	0	0	1	1	0	0	1	0	0	0	0	0	0	0	0	0	0	0	0	0						0	0.0881629	50	50	100.069	10	843468	843468
838	17	0	1	0	3	1	1	1	0	1	1	1	0	0	1	0	0	1	0	0	0	0	0	0	0	0	0	0						0	0.105306	392.849	723.431	896.413	10	3581000000	3581000000
845	9	1	0	0	6	1	1	1	0	1	1	1	0	1	1	0	0	0	0	0	0	0	0	0	0	0	0	0	1	0	43	2100	223000	1	1.29918	112.363	260.518	218.423	217.575		4079.84
888	11	0	1	0	6	1	1	1	1	1	1	1	0	1	1	0	0	1	0	0	0	0	0	0	0	0	0	0	0	0	38	5120	171000	1	1.30408	705.584	267.849	493.587	72.0925	12414501	12414501
891	13	0	2	1	4	1	1	1	0	0	1	1	0	0	1	1	0	0	1	1	0	1	0	0	0	1	1	1	1	0	35	3380	176000	0	0.335509	219.335	351.57	181.738	10	19059337	19059337
941	12	1	1	0	3	1	1	1	0	0	1	1	1	0	0	0	0	1	0	0	0	0	1	0	0	0	0	0						0	0.292652	102.529	50	158.19	10	8.47717e+06	8.47717e+06
942	8	1	1	0	3	1	1	1	0	0	1	1	0	0	1	1	1	1	0	0	0	0	1	0	0	0	0	0						0	1.07877	158.081	213.331	282.353	233.86	1.25675e+06	1.25675e+06
947	14	0	0	0	3	1	1	1	0	0	1	1	1	0	0	0	0	0	0	0	0	0	0	0	0	0	0	0						0	0.189795	245.768	300.964	224.57	10	4424000000	4424000000
959	16	1	1	0	7	1	0	1	0	1	1	1	0	0	1	0	0	0	0	0	0	0	0	0	0	0	0	0	0	1	40	5500	67000	1	3.38815	864.048	12755.7	127.576		1.81963e+06	1.81963e+06
960	14	0	0	0	3	1	1	1	0	1	1	1	1	1	1	1	0	0	0	0	0	0	0	0	0	0	0	0	1	0	37	3630	224000	0	0.45061	396.133	264.158	353.773	10	1.40332e+06	1.40332e+06
961	13	1	1	0	7	1	1	1	0	1	1	1	0	1	1	0	1	1	0	0	0	0	0	0	0	0	0	0	1	0	37	1960	232000	0	0.189795	339.112	323.484	412.114		725694	725694
963	2	1	1	0	6	1	1	0	0	1	1	0	0	0	1	0	0	1	0	0	0	0	1	0	0	0	0	0	1	0	28	3690	226000	1	1.22938	50	50	159.292	10		4079.84
965	8	0	1	0	3	1	1	1	0	0	1	1	0	0	1	1	0	1	0	0	0	0	0	0	0	0	0	0	0	1	36	4600	17700	0	0.304897	50	50	304.746	10		4079.84
1002	16	1	0	1	1	1	1	1	0	0	1	1	0	0	1	0	0	0	0	0	0	0	0	0	0	0	0	0	1	0	38	2000	150000	1	2.28366	251.286	254.091	214.667	186.257	552321	552321
1011	13	0	1	0	5	1	1	1	0	0	1	1	1	0	0	0	0	0	0	0	0	0	0	0	0	0	0	0	1	1	38	3580	11000	1	2.18938	474.447	501.527	371.379	546.736		4079.84
1013	11	1	1	0	6	1	0	1	0	0	1	1	1	1	0	0	0	0	0	0	0	0	1	0	0	0	0	1	0	1	37	4120	122000	0	0.922037	273.104	172.284	485.099			4079.84
1014	16	1	1	0	6	1	1	0	0	0	0	0	1	1	0	0	0	0	0	0	0	0	0	0	0	0	0	0	0	1		5000	144000	0	0.232652	50	50	285.306	215.17		4079.84
1018	11	0	1	0	7	1	1	1	0	1	1	1	1	1	1	0	1	1	0	0	1	0	0	0	0	0	0	0	1	1	42	1950	106000	1	2.56407	165.259	50	105.781	1106.45		4079.84
1019	6	0	1	0	6	1	1	0	0	1	1	1	1	1	0	0	0	1	0	0	0	0	0	0	0	0	0	0	0	0	35	7190	275000	1	3.00978	464.029	604.019	395.31	226.196		4079.84
1020	10	0	1	0	7	1	1	0	0	0	0	0	0	0	1	0	1	0	0	0	0	0	0	0	0	0	0	1	0	0	35	5130	223000	1	3.56692	1218.98	2595.06	261.605	1328.87	202619	202619
1026	16	1	0	1	5	1	1	1	0	0	1	1	1	0	1	1	0	0	0	0	0	0	0	0	0	0	0	0						1	3.19591	1140.43	2604.08	301.591	520.094	1648823	1648823
1030	7	1	1	0	4	1	1	0	0	0	1	1	0	0	1	1	0	1	0	0	0	0	0	0	0	0	0	0	1	0	41	3600	178000	1	2.45019	176.641	299.298	214.667	277.766	353266	353266
1034	12	0	1	0	3	1	1	1	0	0	1	1	0	0	1	0	0	1	0	0	0	0	0	0	0	0	0	0	1	0	36	3280	185000	0	0.562039	172.762	247.823	2322.39	10	9.39093e+06	9.39093e+06
1062	11	0	0	0	7	1	1	0	0	0	1	0	0	1	0	0	0	0	0	0	0	0	0	0	0	0	0	0	1	0	43	2800	199000	1	2.5004	368.555	251.286	183.64	833.657		4079.84
1065	13	0	0	0	6	1	1	1	0	1	1	0	0	0	1	0	0	0	0	0	0	0	1	0	0	0	0	0	0	0	34	4870	183000	1	3.25101	1253.29	638.495	392.576	5598	1.52555e+06	1.52555e+06
1067	10	1	1	0	7	1	1	1	0	1	1	1	1	0	1	0	0	1	0	0	0	0	1	0	0	0	0	0	1	0	34	2300	197000	1	2.40734	50	50	223.793			4079.84
1087	13	1	1	0	6	1	1	0	0	0	1	1	0	0	1	0	0	1	0	0	0	0	1	1	0	0	0	0	1	1	31	2530	145000	1	2.35591	295.173	960.152	681.526	202.428	212322	212322
1111	15	1	0	0	5	1	1	1	0	1	1	1	1	0	0	0	0	0	0	0	0	0	0	0	0	0	0	0	0	0	39	6800	214000	0	0.29755	284.713	222.399	796.676	597.51	2.01282e+06	2.01282e+06
1117	13	1	0	0	5	1	1	1	0	0	1	1	1	0	1	1	0	0	0	0	0	0	0	0	0	0	0	0						0	0.246121	391.76	484	188.154	10		4079.84
1123	16	1	1	0	5	1	1	1	0	1	1	1	1	1	0	0	1	1	0	0	0	0	0	0	0	0	0	0						1	1.80367	163.434	213.924	642.494	22.4726		4079.84
1135	15	1	1	0	7	1	1	1	0	0	1	1	1	0	0	0	0	0	0	0	0	0	0	0	0	0	0	0	0	1	35	6900	106000	1	1.20489	604.019	274.624	159.845	5278		4079.84
1151	10	0	1	0	5	1	1	1	0	1	1	1	0	0	0	0	0	1	0	0	0	0	0	0	0	0	0	0	1	0	39	2850	179000	1	1.29795	111.741	172.762	164.915	27.2914	121622	121622
1159	10	0	0	0	6	1	1	0	0	0	1	1	0	0	1	0	0	0	0	0	0	0	0	0	0	0	0	0	0	0	35	8330	279000	1	2.38407	612.46	430.528	1550.82	342.991		4079.84
1165	15	0	0	0	3	1	1	1	0	1	1	0	0	0	0	0	0	0	0	0	0	0	0	0	0	0	0	0	1	0	14	3700	183000	0	0.592651	579.39	747.93	180.482	20.68		4079.84
1168	12	1	0	0	6	1	1	0	0	0	1	1	0	0	1	0	0	0	0	0	0	0	0	0	0	0	0	0	1	0	37	2520	181000	1	2.71591	1106.14	256.215	223.793	134.988		4079.84
1246	13	1	0	0	6	1	1	1	0	1	1	0	0	0	1	0	0	0	0	0	0	0	1	0	0	0	0	0	1	0	38	2400	230000	1	2.45999	539.05	1555.12	213.183	74.534		4079.84
1261	10	0	0	0	7	1	1	1	0	0	1	0	0	0	1	0	0	0	0	0	0	0	0	0	0	0	0	0	0	0	35	9820	333000	0	0.955098	572.993	124.17	101.82			4079.84
1280	12	0	1	1	7	1	1	0	0	1	1	1	1	0	1	1	1	1	0	0	0	0	0	0	0	0	0	0	0	1	39	4790	120000	1	2.66815	1208.88	595.695	141.569	584.394		4079.84
1295	6	0	1	0	6	1	1	0	0	1	1	1	1	0	1	1	0	1	0	0	0	0	0	0	0	0	0	0	0	0	36	5800	164000	1	2.96815	823.08	159.57	148.099	270.163		4079.84
1307	1	1	1	0	1	1	1	1	0	0	1	1	1	0	0	0	0	1	0	0	0	0	0	0	0	0	0	0						1	2.54448	237.718	282.353	8781.87	987.98	119599	119599
1330	11	0	0	0	7	1	1	1	0	1	1	0	0	0	0	1	0	0	0	0	0	0	1	0	0	0	0	0	1	0	38	1900	171000	1	2.77346	491.877	229.931	92.3949	4055.3		4079.84
1333	13	1	1	0	7	1	1	1	0	0	1	1	1	0	0	0	0	0	0	0	0	0	1	1	0	0	0	0	1	1	39	3870	125000	1	3.55958	3608.11	12755.7	168.384	8763		4079.84
1340	9	0	0	0	7	1	1	1	0	1	1	1	0	1	1	0	0	0	0	0	0	0	0	0	0	0	0	0	1	0	37	2650	159000	0	0.77265	384.222	501.527	372.67		748973	748973
1341	6	1	0	0	6	1	1	0	0	1	1	1	0	0	0	0	0	0	0	0	0	0	1	0	0	0	0	0	1	0	36	3500	187000	1	2.46574	678.695	205.771	165.488	177.18		4079.84
1343	11	0	1	0	7	1	1	0	0	1	0	0	0	0	0	0	0	1	0	0	0	0	0	0	0	0	0	0	1	0	37	2230	188000	0	0.631772	390.674	218.727	1441.85	784.28	1.27116e+06	1.27116e+06
1350	15	1	0	0	6	1	1	1	0	0	1	1	0	0	1	0	0	0	0	0	0	0	0	0	0	0	0	0						1	2.41731	1595.57	198.479	1432.88	74.534	1.01112e+06	1.01112e+06
1360	9	0	1	0	7	1	0	0	0	0	0	0	0	0	1	1	0	0	0	0	0	0	0	0	0	0	0	1	1	0	31.2	3540	219000	1	2.29999	1595.57	241.709	2351.58	414.234	2.54814e+06	2.54814e+06
1366	10	0	0	0	3	1	1	1	0	0	1	1	0	0	1	0	1	0	0	0	0	0	1	1	0	0	0	0	1	0	37	3400	183000	1	2.15792	376.83	112.363	1224.92	63.452		4079.84
1392	9	1	0	0	6	1	1	0	0	1	0	0	1	1	0	0	0	0	0	0	0	0	0	0	0	0	0	0						1	2.26986	359.464	50	336.534	886.144	1.06672e+06	1.06672e+06
1412	16	1	0	0	7	1	1	1	0	0	1	1	1	0	1	1	1	0	0	0	1	0	1	0	0	0	0	0						1	2.32582	1595.57	371.637	5876.47	319.113	1.47588e+06	1.47588e+06
1440	7	0	1	0	7	1	1	1	0	1	1	1	1	0	0	1	0	1	0	0	0	0	1	0	0	0	0	0	0	0	33	4030	226000	1	3.14487	12449.6	5566.89	1359.27	1195.86	740032	740032
1443	12	0	1	0	6	1	0	0	0	1	0	0	1	1	1	1	1	0	0	0	0	0	1	0	0	0	0	0	1	1	35	2930	148000	1	1.9502	228.658	50	674.47	193.636		4079.84
1444	17	1	1	0	7	1	1	1	0	0	1	1	0	0	0	0	0	1	0	0	0	0	0	0	0	0	0	0	1	0		3270	178000	1	2.40547	765.25	817.394	2754.62	497.504	9.14326e+06	9.14326e+06
1445	12	1	0	0	6	1	1	1	0	1	1	1	1	1	0	0	0	0	0	0	0	0	0	0	0	0	0	0						0	0.446653		100	493.587			4079.84
1455	13	0	1	0	6	1	1	1	0	1	1	1	1	0	1	0	1	1	0	0	0	0	0	0	0	0	0	0						1	3.12549	998.193	771.115	506.071	1428.3	525932	525932
1467	14	1	1	0	6	1	1	1	0	0	1	1	0	0	1	0	0	1	0	0	0	0	0	0	0	0	0	0	1	0	38	3200	237000	0	0.90945	50	50	1456.94	183.18	2.67912e+06	2.67912e+06
1470	13	1	1	0	6	1	1	1	0	1	1	0	0	0	0	0	0	1	0	0	0	0	0	0	0	0	0	0	1	0		3040	164000	1	2.08043	440.194	174.207	805.011	67.0736		4079.84
1484	12	0	0	0	3	1	1	0	0	0	1	1	0	0	1	1	0	0	0	0	0	0	0	0	0	0	0	0	0	0		4220	170000	1	1.74787	226.134	362.469	956.827	32.0579		4079.84
1494	8	1	1	0	6	1	0	1	0	1	0	0	0	1	1	1	1	1	0	0	0	0	1	0	0	0	0	0	1	0	36	3010	152000	1	1.89316	1595.57	266.367	796.676	1118.8		4079.84
1499	8	0	1	1	7	1	1	1	0	0	1	1	0	0	1	1	0	1	0	0	0	0	0	0	0	0	0	0						1	2.25802	518.87	1328.5	796.676	1793.32	765333	765333
1510	16	1	1	0	5	1	1	1	0	0	1	1	1	0	1	1	0	0	0	0	0	0	0	0	0	0	0	0	1	1	39	2730	142000	0	0.709263	1595.57	100.557	819.097	49.43		4079.84
1513	10	1	1	0	7	1	1	1	0	0	1	1	0	0	1	0	0	1	0	0	0	0	0	0	0	0	0	1	1	0	36	2160	167000	1	1.95236	1020.6	263.426	385.825	186.257	628995	628995
1514	12	0	0	0	6	1	1	1	0	1	1	1	0	0	1	0	0	0	0	0	0	0	0	0	0	0	0	0	0	0	37	4150	183000	0	0.351941	533.103	118.447	353.773		2045908	2045908
1515	10	0	1	0	7	1	1	1	0	0	1	1	0	1	0	0	0	0	0	0	0	0	1	0	0	0	0	0	1	1	36	2240	142000	1	3.04908	1365.89	1343.34	280.4	6782	784087	784087
1525	11	0	0	0	7	1	1	1	0	0	1	1	1	0	1	1	0	0	0	1	0	0	1	0	0	0	0	0						1	2.24941	1595.57	178.118	297.435	531.771	1.01934e+06	1.01934e+06
1528	16	1	1	0	7	1	1	1	0	1	1	1	1	1	1	0	0	1	0	0	0	0	0	0	0	0	0	0						1	2.45713	680.11	597.351	449.452	95.6827	837260	837260
1537	9	1	1	1	6	1	0	0	0	1	1	1	1	1	0	0	1	1	0	0	0	0	0	0	0	0	0	0	0	1	35	4530	14000	1	2.01693	1235.16	268.594	381.831	421.189	2.18813e+06	2.18813e+06
1538	13	0	1	1	6	1	1	1	0	1	1	1	1	1	0	1	0	1	0	0	0	0	0	0	0	0	0	0	1	1	39	1440	117000	0	0.923441	281.57	50	119.438	129.843		4079.84
1540	16	1	1	0	6	1	1	0	0	0	1	1	0	0	1	1	0	1	0	0	0	0	0	0	0	0	0	0						1	3.25357	12449.6	12755.7	338.172	20356		4079.84
1580	6	1	1	0	6	1	1	1	1	0	1	1	1	1	1	1	1	1	0	0	0	0	1	1	1	0	0	0	0	1	31	5690	106000	1	2.5217	880.998	50	203.076	282.43	492888	492888
1617	15	1	1	1	6	1	1	1	0	1	1	1	1	1	1	1	1	1	0	0	0	0	1	0	0	0	0	0						1	3.24496	1431.88	12755.7	198.204	35604		4079.84
1628	16	1	0	0	7	1	1	1	0	1	1	1	1	0	1	1	0	0	0	0	0	0	0	1	0	0	0	0	0		33	5000		0	0.466026	1260.27	206.917	334.671	824.453		4079.84
1659	4	1	1	1	5	1	1	1	0	0	1	1	0	0	1	0	0	0	0	0	0	0	0	0	0	0	0	0	1	1	29	1830	72000	1	2.28277	371.637	50	114.966	293.62		4079.84
1661	13	1	1	1	7	1	1	1	0	1	1	1	0	1	1	1	0	1	0	0	0	0	0	0	0	0	0	0	1	0	39	2820	214000	0	0.683433	177.132	191.446	527.218		680700	680700
1690	17	0	1	0	4	1	1	1	0	1	1	1	0	0	0	0	1	1	0	0	0	0	0	0	0	0	0	0	1	0	41	3700	235000	1	1.55306	365.5	497.368	361.214	10	26770941	26770941
1699	9	1	1	0	7	1	1	1	0	0	1	1	1	0	1	0	0	1	0	0	0	0	0	0	0	0	0	0	0	0	33	7390	165000	1	2.07828	300.13	278.461	8406.27	414.234		4079.84
1710	9	0	1	0	7	1	1	1	0	0	1	0	0	0	0	0	0	0	0	0	0	0	0	0	0	0	0	0	1	1	37	2980	134000	1	2.31506	105.708	397.234		331.756	1.62141e+06	1.62141e+06
1731	8	1	1	1	6	1	1	0	0	0	0	0	0	0	1	1	0	1	0	0	0	0	0	0	0	0	0	0	1	0	37	3180	170000	1	1.90608	50	50	420.782	229.994		4079.84
1741	6	0	1	0	7	1	1	1	0	1	1	1	1	1	0	0	0	1	0	0	0	0	1	1	0	0	0	0	0	0	33	8570	312000	1	2.63579	160.735	2174.24	1250.68	1460.37		4079.84
1777	10	0	0	0	6	1	1	1	0	1	1	1	1	0	1	1	0	0	0	0	1	0	0	0	0	0	0	0	1	0	35	2580	206000	1	2.39363	12449.6	1595.57	2084.14	540.7		4079.84
1779	8	0	1	0	6	1	1	0	0	0	1	0	0	0	0	0	1	1	0	0	0	0	0	0	0	0	0	0	1		34	3860		0	0.489704	226.762	347.698	417.873	389.698	2.34952e+06	2.34952e+06
1790	15	0	1	0	5	1	1	0	0	0	1	1	0	0	1	0	0	1	0	0	0	0	1	0	0	0	0	0						0	0.0828729	201.812	256.215	230.091	10	250900000	250900000
1801	10	1	1	0	5	1	1	0	0	0	1	1	0	0	1	1	0	0	0	0	0	0	0	0	0	0	0	0	0	1	28	26800	91000	1	3.07491	217.516	1354.57	112.597	2502.05		4079.84
1804	11	1	0	0	7	1	1	1	0	1	1	1	0	0	0	1	0	0	0	0	0	0	0	0	0	0	0	0						0	0.686661	200.695	633.201	1220.68	725.64		4079.84
1838	5	1	1	0	7	1	0	1	0	0	0	0	1	1	0	0	0	0	0	0	0	0	0	0	0	0	0	0	0	1	35	5530	142000	1	3.00603	1443.85	1595.57	1170.9	3284.11		4079.84
1847	10	0	1	0	7	1	1	1	0	0	1	1	1	1	1	0	0	0	1	0	0	0	0	0	0	0	0	0						1	2.1181	561.97	574.586	328.916	2239.15		4079.84
1892	17	1	1	0	4	1	1	1	0	0	1	1	0	0	0	0	0	1	0	0	0	0	0	0	0	0	0	0	1	0	37	2700	184000	0	0.288441	50	50	1055.17	10	882200000	882200000
1922	11	0	0	0	6	1	1	0	0	1	1	1	0	0	1	1	0	0	0	0	0	0	0	0	0	0	0	0		0	37		224000	1	2.35381	50	50	297.435	2558.22		4079.84
1928	11	0	0	0	6	1	1	1	0	0	1	1	0	0	1	1	1	0	0	0	0	0	0	0	0	0	0	0						1	1.89747	1373.49	145.856	653.736	481.21	15824853	15824853
1935	11	0	0	0	3	1	1	0	0	0	0	0	0	0	1	1	0	0	0	0	0	0	0	0	0	0	0	0	0	0	39	13800	266000	1	1.74894	154.609	178.118	248.339	10		4079.84
1955	14	0	1	0	7	1	1	1	0	0	1	1	0	0	0	0	0	1	0	0	0	0	0	0	0	0	0	0	1	1	44	1760	83000	1	2.18698	1595.57	515.641	780.265	638.67	4.36016e+06	4.36016e+06
1956	11	1	1	0	7	1	1	0	0	0	0	0	0	0	1	1	0	1	0	0	0	0	1	0	0	0	0	0						1	3.14379	12449.6	1595.57	796.676	1949.02		4079.84
1972	13	1	1	0	6	1	1	1	0	0	1	1	0	0	1	1	1	1	0	0	0	0	1	0	0	0	0	0	1	0	36	2870	173000	0	0.637153	364.487	267.849	527.218	705.777	3.58212e+06	3.58212e+06
1984	11	0	0	0	7	1	1	0	0	0	1	1	0	0	1	0	0	0	0	0	0	0	1	0	0	0	0	0	1	0	35	2350	159000	1	2.21604	806.129	190.386	1026.28	976	395324	395324
1993	12	1	1	0	7	1	1	1	0	0	1	1	1	0	0	0	0	1	0	0	0	0	0	0	0	0	0	0	1	0	40	2970	180000	1	2.47112	1595.57	556.923	770.581	4578		4079.84
1994	8	1	1	0	6	1	1	0	0	0	0	0	0	0	0	1	0	1	0	0	0	0	0	0	0	0	0	0	0	1	34	4500	118000	1	2.4087	221.168	1353.63	309.004	5098		4079.84
1999	8	1	1	0	7	1	1	1	0	1	1	1	0	1	1	0	0	1	0	0	0	0	0	0	0	0	0	0						0	0.783526	2204.63	2873.71	1093.17	577.942		4079.84
2017	3	0	1	0	7	1	1	1	0	1	1	1	1	1	0	0	1	1	0	0	0	0	1	0	0	0	0	0	0	0	36	8470	190000	1	2.6218	845.075	421.951	720.925	1056		4079.84
2062	13	0	1	0	7	1	1	1	0	0	1	1	0	0	1	1	1	1	0	0	0	0	1	0	0	0	0	0						1	1.38516	343.851	676.344	1203.85	3951		4079.84
2117	13	0	0	0	7	1	1	1	0	1	1	1	1	0	0	0	0	0	0	0	0	0	0	0	0	0	0	0						1	2.03415	509.948	222.091	607.803	2576	5.37419e+06	5.37419e+06
2168	12	0	0	0	6	1	1	0	0	0	1	1	0	0	0	0	0	0	0	0	0	0	0	0	0	0	0	0	1	0	41	3370	194000	1	1.44651	331.666	396.408	2895.73	4598	3.56851e+06	3.56851e+06
2233	10	0	1	1	7	1	1	0	0	0	0	0	0	0	1	1	0	1	0	0	0	0	0	0	0	0	0	0	0	0	38	13000	185000	1	1.81998	106.296	256.928	1391.72	3579		4079.84
2264	16	0	1	0	6	1	1	1	0	1	1	1	1	1	1	0	1	1	0	0	0	0	1	0	0	0	0	0						0	0.419746	518.511		717.93		2.39599e+06	2.39599e+06
